# Supplementary material for: Biochemical characterization of the Eya and PP2A-B55α interaction
Source: J Biol Chem. 2024 May 23;300(7):107408. doi: 10.1016/j.jbc.2024.107408 (PMC11328874; doi:10.1016/j.jbc.2024.107408)
Supplement: Supplemental Table S1 [file mmc1.xlsx]

## Sheet: Sheet1
Overlapping phosphopeptides between Eya3 and B55a KD
Protein	Protein names	Gene names	Sequence window	Phospho (STY) Probabilities	Log2FC Eya3/Scr	Log2FC B55a/Scr
A0A0N4SVL0	Eukaryotic translation initiation factor 4 gamma 3	Eif4g3	DITEEIMSGGGSRNPTPPIGRPASTPTPPQQ	NPT(1)PPIGR	1.70231	1.84139
Q62261	Spectrin beta chain, non-erythrocytic 1	Sptbn1	RAQTLPTSVVTITSESSPGKREKDKEKDKEK	AQTLPTSVVTITSES(0.74)S(0.26)PGK	0.963005	1.87251
F8WIP8	Osteopontin	Spp1	DPSQKQNLLAPQNAVSSEEKDDFKQETLPSN	QNLLAPQNAVS(1)S(1)EEKDDFK	2.95667	1.58441
A0A1L1SQI7	LysM and putative peptidoglycan-binding domain-containing protein 2	Lysmd2	ELSLSLARTKTRSYGSTASVRAPLGAGVIER	S(0.034)YGS(0.778)T(0.187)ASVR	1.54463	2.02392
A2A864	Integrin beta-4;Integrin beta	Itgb4	PSWGTDSRGAVGVPDTPTRLVFSALGPTSLK;SLSSQDSRGAVGVPDTPTRLVFSALGPTSLK	GAVGVPDT(0.924)PT(0.076)R	1.21631	0.602954
A2AE27	AMP deaminase 2	Ampd2	PDILLRAKQDFLKTDSDSDLQLYKEQGEGQG	T(0.005)DS(0.995)DSDLQLYK	1.20341	0.773708
A0A0N4SVL0	Eukaryotic translation initiation factor 4 gamma 3	Eif4g3	DPVFQSPSTVLRLVLSGEKKEQAGQMPETAA	LVLS(1)GEK	2.16434	1.80242
A0A1W2P6X3	Formin-like protein 1	Fmnl1	DSVASGAEKSKPLDQSVEDLSKAPPSSVPKS	SKPLDQS(1)VEDLSK	0.888462	1.05422
D3Z7E5	Glycogen synthase kinase-3 alpha	Gsk3a	PSGGGPGGSGRARTSSFAEPGGGGGGGGGGP	T(0.001)SS(0.999)FAEPGGGGGGGGGGPGGSASGPGGTGGGK	1.27113	0.979701
A0A0N4SVL0	Eukaryotic translation initiation factor 4 gamma 3	Eif4g3	SSPTSLPPLARSSLPSPMSAALSSQPLFTAE	SSLPS(1)PMSAALSSQPLFTAEDK	1.65417	0.783978
Q62261	Spectrin beta chain, non-erythrocytic 1	Sptbn1	METSEMVNGAAEQRTSSKESSPVPSPTLDRK	T(0.82)S(0.847)S(0.333)KES(0.122)S(0.441)PVPS(0.373)PT(0.064)LDR	0.937406	1.01175
O88343	Electrogenic sodium bicarbonate cotransporter 1;Anion exchange protein	Slc4a4	DNGSPAMTHRNLTSSSLNDISDKPEKDQLKN	NLTSS(0.002)S(0.997)LNDISDKPEK	2.26609	2.16576
A2CG63	AT-rich interactive domain-containing protein 4B	Arid4b	STHSRNELISKEEQSSPSLLEENKVHTDLVI	EEQS(0.002)S(0.991)PS(0.007)LLEENK	1.18215	1.22733
Q924W7	Suppression of tumorigenicity 5 protein	St5	SRRSRRIPKLVQRINSIYNAKRGKKRLKKLS	INS(1)IYNAK	1.43517	1.45652
A0A0G2JFV3	Latrophilin-2	Lphn2;Adgrl2	AGRHLHMCYQISRGNSDGYIIPINKEGCIPE	GNS(1)DGYIIPINK	1.03062	2.43401
A0A0N4SVL0	Eukaryotic translation initiation factor 4 gamma 3	Eif4g3	ETAAGEPTPEPPRTSSPTSLPPLARSSLPSP	T(0.001)SS(0.999)PTSLPPLAR	1.62409	0.703331
A0A0N4SVL0	Eukaryotic translation initiation factor 4 gamma 3	Eif4g3	DQKQEEKPKPDPVFQSPSTVLRLVLSGEKKE	QEEKPKPDPVFQS(0.985)PS(0.012)T(0.003)VLR	1.36153	1.36144
Q8R4H2	Rho guanine nucleotide exchange factor 12	Arhgef12	VQEEECEVERVAEHGTPKPFRKFDSIAFGES	VAEHGT(1)PKPFRK	0.891454	1.77506
Q64449	C-type mannose receptor 2	Mrc2	AALILYRRRQSAERGSFEGARYSRSSHSGPA	GS(1)FEGAR	0.767218	4.8286
A0A087WRN5	Uncharacterized protein C11orf96 homolog	Gm13889;Ag2	KGKGRLRRPRQSRFKTQPVTFDEIQEVEEEG	FKT(0.949)QPVT(0.051)FDEIQEVEEEGVSPMEEEK	2.00759	1.31291
Q9QXS1	Plectin	Plec	AAAQSSKGYYSPYSVSGSGSTAGSRTGSRTG	GYYSPYS(0.02)VS(0.903)GS(0.02)GS(0.047)T(0.008)AGSR	0.748916	0.667637
O88343	Electrogenic sodium bicarbonate cotransporter 1;Anion exchange protein	Slc4a4	KEDEKKKKKKKGSLDSDNDDSDCPYSEKVPS	KGS(1)LDS(1)DNDDS(1)DCPYSEK	2.26092	2.11055
O88343	Electrogenic sodium bicarbonate cotransporter 1;Anion exchange protein	Slc4a4	KKKKKKGSLDSDNDDSDCPYSEKVPSIKIPM	KGS(0.014)LDS(0.986)DNDDS(1)DCPYSEK	2.26092	2.11055
Q62261	Spectrin beta chain, non-erythrocytic 1	Sptbn1	ETSEMVNGAAEQRTSSKESSPVPSPTLDRKA	T(0.461)S(0.566)S(0.967)KES(0.769)S(0.237)PVPS(0.883)PT(0.117)LDR	1.41232	1.11271
F8WIP8	Osteopontin	Spp1	PSQKQNLLAPQNAVSSEEKDDFKQETLPSNS	QNLLAPQNAVS(1)S(1)EEKDDFK	1.63785	2.05911
Q8K0L9	Zinc finger and BTB domain-containing protein 20	Zbtb20	VQILERNESEECTEDTDQAEGTESEPKGESF	NESEECTEDT(1)DQAEGTESEPK	1.00728	0.830591
Q80U35	Rho guanine nucleotide exchange factor 17	Arhgef17	AHHDFHLDPKLTSVLSPRLTRRGSKKRPARS	LTSVLS(1)PR	0.827987	1.83439
P35564	Calnexin	Canx	EEKQKSDAEEDGVTGSQDEEDSKPKAEEDEI	QKS(1)DAEEDGVT(1)GS(1)QDEEDS(1)KPK	0.745964	0.884596
S4R2J9	Protein PRRC2C	Prrc2c	MELKAFGSGIDIKPGTPPIGGRSTTPTSSPF	PGT(1)PPIGGR	0.8225	1.65002
Q62261	Spectrin beta chain, non-erythrocytic 1	Sptbn1	AQTLPTSVVTITSESSPGKREKDKEKDKEKR	AQTLPTSVVTITSES(0.035)S(0.965)PGK	0.592421	1.32515
F8WIP8	Osteopontin	Spp1	DPSQKQNLLAPQNAVSSEEKDDFKQETLPSN	QNLLAPQNAVS(1)S(1)EEKDDFK	3.52696	1.17677
F8WIP8	Osteopontin	Spp1	PSQKQNLLAPQNAVSSEEKDDFKQETLPSNS	QNLLAPQNAVS(1)S(1)EEKDDFK	3.52696	1.17677
O88543	COP9 signalosome complex subunit 3	Cops3	MGSQEDDSGNKPSSYS_______________	SMGSQEDDSGNKPSS(0.001)YS(0.999)	1.14903	0.820539
B1AZ15	Cordon-bleu protein-like 1	Cobll1	EKVILKPKSLDKKKPTPIIPEKTVRVVINFK	KPT(1)PIIPEK	0.857234	1.66837
E9Q3G8		Nup153	PCEDPFTPAKILREGSVLDILKTPGFASPKV	EGS(1)VLDILK	1.09104	0.759346
Q62261	Spectrin beta chain, non-erythrocytic 1	Sptbn1	EQRTSSKESSPVPSPTLDRKAKSALPAQSAA	T(0.053)S(0.072)S(0.868)KES(0.22)S(0.787)PVPS(0.181)PT(0.819)LDRK	1.9709	1.31632
P48193	Protein 4.1	Epb4.1;Epb41	DPDSETKEGEGIEECSGTEVKEDPESRAERE	EGEGIEECS(1)GTEVK	0.963485	1.53692
P48193	Protein 4.1	Epb4.1;Epb41	RGLSRLLSSFLKRPKSQVSEEEGREVESEKE	S(1)QVS(1)EEEGREVESEKEK	1.17339	0.927174
P48193	Protein 4.1	Epb4.1;Epb41	SRLLSSFLKRPKSQVSEEEGREVESEKEKGE	S(1)QVS(1)EEEGREVESEKEK	1.17339	0.927174
Q62261	Spectrin beta chain, non-erythrocytic 1	Sptbn1	AAEQRTSSKESSPVPSPTLDRKAKSALPAQS	ES(0.238)S(0.762)PVPS(0.993)PT(0.007)LDRK	1.03457	1.12994
Q62261	Spectrin beta chain, non-erythrocytic 1	Sptbn1	MVNGAAEQRTSSKESSPVPSPTLDRKAKSAL	T(0.416)S(0.542)S(0.044)KES(0.999)S(0.999)PVPS(0.934)PT(0.066)LDR	1.07478	1.16418
Q99PL6	UBX domain-containing protein 6	Ubxn6	QKLTDSAGEKTTKGKSPQLALRQPRQGPTDE	S(1)PQLALR	0.929024	1.84143
Q62261	Spectrin beta chain, non-erythrocytic 1	Sptbn1	EMVNGAAEQRTSSKESSPVPSPTLDRKAKSA	T(0.416)S(0.542)S(0.044)KES(0.999)S(0.999)PVPS(0.934)PT(0.066)LDR	1.06298	1.16889
E9Q616		Ahnak	GKGGVTGSPEASISGSKGDLKSSKASLGSLE	GGVTGSPEASIS(0.016)GS(0.984)K	1.25753	3.29017
Q8K2P7	Sodium-coupled neutral amino acid transporter 1	Slc38a1	GQINSKFISDRESRRSLTNSHLEKRKCDEYI	RS(1)LT(0.518)NS(0.482)HLEK	1.21676	1.29544
Q62261	Spectrin beta chain, non-erythrocytic 1	Sptbn1	TMETSEMVNGAAEQRTSSKESSPVPSPTLDR	T(0.82)S(0.847)S(0.333)KES(0.122)S(0.441)PVPS(0.373)PT(0.064)LDR	1.08965	0.886673
F7DBB3		Ahnak2	AGAGLKGHLPKVQMPSLKMPKVDLKGPHVDL	VQMPS(1)LK	1.64782	0.803576
A0A087WRN5	Uncharacterized protein C11orf96 homolog	Gm13889;Ag2	RLRRPRQSRFKTQPVTFDEIQEVEEEGVSPM	FKT(0.029)QPVT(0.971)FDEIQEVEEEGVSPMEEEK	1.87195	1.45931
Q80TM9	Nischarin	Nisch	DSLPPEDHRPIARACSDSLESIPAGQVASDD	ACS(0.995)DS(0.961)LES(0.044)IPAGQVASDDLR	1.08696	0.97159
O88343	Electrogenic sodium bicarbonate cotransporter 1;Anion exchange protein	Slc4a4	GHKEKKEKERISENYSDKSDVENADESSSSI	ISENY(0.002)S(0.997)DKS(1)DVENADESSSSILKPLISPAAER	1.23861	2.1808
O88343	Electrogenic sodium bicarbonate cotransporter 1;Anion exchange protein	Slc4a4	EKKEKERISENYSDKSDVENADESSSSILKP	ISENY(0.002)S(0.997)DKS(1)DVENADESSSSILKPLISPAAER	1.23861	2.1808
E9Q616		Ahnak	DLELKGPKVKGAFDGSVPKIEGTLKGPEIDM	GAFDGS(1)VPK	0.903425	0.830593
F8WIP8	Osteopontin	Spp1	SQLDEPSLETHRLEHSKESQESADQSDVIDS	LEHS(1)KES(1)QES(0.891)ADQS(0.109)DVIDSQASSK	1.04679	1.00316
F8WIP8	Osteopontin	Spp1	DEPSLETHRLEHSKESQESADQSDVIDSQAS	ES(1)QES(1)ADQSDVIDSQASSK	1.78102	1.00316
A0A0J9YTU3	Cytospin-B	Specc1	SLAFESRLSKLKRASSEDTLNKPGSASSGVA	AS(0.006)S(0.993)EDTLNKPGSASSGVAR	1.02839	1.25249
H3BJX8	Rho guanine nucleotide exchange factor 2	Arhgef2	SDPDTGSEEEVSSRLSPPHSPRDFTRMQDIP	LS(1)PPHS(1)PR	0.917704	1.12708
F8WIP8	Osteopontin	Spp1	SLETHRLEHSKESQESADQSDVIDSQASSKA	ES(1)QES(1)ADQSDVIDSQASSK	1.78102	0.995306
O54916	RalBP1-associated Eps domain-containing protein 1	Reps1	NTAPPPPPPRPQPSHSRSSSLDMNRTFAVTT	SHS(0.003)GT(0.126)S(0.871)PDNTAPPPPPPRPQPS(0.011)HS(0.989)R	1.12904	1.55835
A0A1L1SQI7	LysM and putative peptidoglycan-binding domain-containing protein 2	Lysmd2	ALREGGPRAHRPSAPSPPPRSRSTSEPEEAE	AHRPS(0.004)APS(0.996)PPPR	1.96813	1.6404
Q9JIM3	DNA excision repair protein ERCC-6-like 2	Ercc6l2	MTSKSVRKRKGTDDISDESDDIDMFPKSRIR	KGT(0.002)DDIS(0.998)DES(1)DDIDMFPK	1.18075	0.736525
Q9JIM3	DNA excision repair protein ERCC-6-like 2	Ercc6l2	KSVRKRKGTDDISDESDDIDMFPKSRIRKQR	KGT(0.002)DDIS(0.998)DES(1)DDIDMFPK	1.18075	0.736525
A0A0R4J0I4	Chromosome transmission fidelity protein 18 homolog	Chtf18	YSDANADKDLMQTLPSPRNRNPVLRRPPILE	DLMQTLPS(1)PR	0.776076	0.682169
Q9CVD2	Ataxin-3	Atxn3	IQLSMQGSSRSMCENSPQTSSPDLSSEELRR	S(0.017)MCENS(0.982)PQT(0.002)S(0.028)S(0.971)PDLSSEELRR	0.656744	0.622129
Q8BI84	Melanoma inhibitory activity protein 3	Mia3	KPMIEKYLTDKDPNLSEEDKVEPPTWGDAFF	YLTDKDPNLS(1)EEDK	1.32401	2.26439
Q811Q9	Choline-phosphate cytidylyltransferase B	Pcyt1b	PPSSPKAASASISSMSEGDEDEK________	AASASISSMS(1)EGDEDEK	0.972384	0.854614
E9Q1W0		Camk2d	HNPDGNKESTESSNTTIEDEDVKARKQEIIK	ESTESSNT(0.021)T(0.979)IEDEDVK	0.713906	1.3149
Q6PHZ2	Calcium/calmodulin-dependent protein kinase type II subunit delta	Camk2d	KKPDGVKESTESSNTTIEDEDVKARKQEIIK	KPDGVKES(0.826)T(0.165)ES(0.146)S(0.041)NT(0.829)T(0.992)IEDEDVK	0.713906	1.3149
E9Q616		Ahnak	PKFKMPEVNIKAPKISMPDLNLNLKGPNVKG	IS(1)MPDLNLNLK	0.826917	2.41503
Q8VHR0	Protocadherin 18	Pcdh18	YSRSYRYALQDMDKFSLKDSGRGDSEAGDSD	YALQDMDKFS(1)LK	1.79844	1.55549
Q8BXA1	Golgi integral membrane protein 4	Golim4	FEEAEQVREENLPEESEEQKQSEAKQGNVEM	EENLPEES(1)EEQK	0.868864	1.61732
E9Q616		Ahnak	RSNSFSDEREFSAPSTPTGTLEFAGGDAKGK	EFSAPS(0.019)T(0.98)PT(0.001)GTLEFAGGDAK	1.47181	2.16552
P16546	Spectrin alpha chain, non-erythrocytic 1	Sptan1	VPAAYVKKLDPAQSASRENLLEEQGSIALRQ	LDPAQS(0.006)AS(0.994)RENLLEEQGSIALR	1.61081	1.13004
Q6PHZ2	Calcium/calmodulin-dependent protein kinase type II subunit delta	Camk2d	KSLLKKPDGVKESTESSNTTIEDEDVKARKQ	KPDGVKES(0.854)T(0.147)ES(0.982)S(0.015)NT(0.002)TIEDEDVK	0.975833	0.846551
E9Q1W0		Camk2d	TTVIHNPDGNKESTESSNTTIEDEDVKARKQ	ES(0.007)T(0.014)ES(0.839)S(0.146)NT(0.04)T(0.954)IEDEDVK	0.68186	0.846551
E9Q1W0		Camk2d	HNPDGNKESTESSNTTIEDEDVKARKQEIIK	ESTESSNT(0.021)T(0.979)IEDEDVK	1.09988	0.846551
A2CG63	AT-rich interactive domain-containing protein 4B	Arid4b	GKRRYCSADECLQTGSPGKKEDRTKSKEPLC	YCSADECLQTGS(1)PGK	1.52497	1.39705
E9Q616		Ahnak	KASLGSLEGEVEAEASSPKGKFSLFKSKKPR	ASLGSLEGEVEAEAS(0.927)S(0.073)PK	2.0291	1.70823
Q62261	Spectrin beta chain, non-erythrocytic 1	Sptbn1	AAEQRTSSKESSPVPSPTLDRKAKSALPAQS	ES(0.238)S(0.762)PVPS(0.993)PT(0.007)LDRK	0.848681	0.646346
O88343	Electrogenic sodium bicarbonate cotransporter 1;Anion exchange protein	Slc4a4	QPFLSDNKPLDRERSSTFLERHTSC______	ERS(0.013)S(0.984)T(0.003)FLER	1.52123	1.04676
O88343	Electrogenic sodium bicarbonate cotransporter 1;Anion exchange protein	Slc4a4	SNPDNGSPAMTHRNLTSSSLNDISDKPEKDQ	NLT(0.992)S(0.095)S(0.484)S(0.429)LNDISDKPEK	1.57208	1.8777
Q62261	Spectrin beta chain, non-erythrocytic 1	Sptbn1	MVNGAAEQRTSSKESSPVPSPTLDRKAKSAL	T(0.416)S(0.542)S(0.044)KES(0.999)S(0.999)PVPS(0.934)PT(0.066)LDR	0.839203	0.588321
A2AGS6	Tumor protein p53-inducible protein 11	Trp53i11	__MAGKQPPPLMKKHSQTDLVSRLKTRKILG	HS(0.997)QT(0.003)DLVSR	1.61368	3.56389
Q9CYZ2	Tumor protein D54	Tpd52l2	HSISMPVMRNSATFKSFEDRVGTIKSKVVGG;ISRKLGDMRNSATFKSFEDRVGTIKSKVVGG	NSAT(0.001)FKS(0.999)FEDR	2.34704	1.33554
E9PVX6		Mki67	SAKMSLESSQAEPVKTPASTKRLSKTDLSKV	MSLESSQAEPVKT(1)PASTK	0.701255	0.933187
A0A286YDQ8	Protein Shroom3	Shroom3	SEAEREASWSEDRPGTPESPLLDAPFSRAYR	EASWS(0.001)EDRPGT(0.998)PES(0.999)PLLDAPFS(0.001)R	0.994088	1.38943
Q3U182	CREB-regulated transcription coactivator 2	Crtc2	HGLVERVQRDARRMVSPLRRYPRHIDSSPYS	MVS(1)PLRR	1.08403	0.973739
A0A087WRN5	Uncharacterized protein C11orf96 homolog	Gm13889;Ag2	KAKKSFLQSLECLRRSTQSLSLQREPLGSCK	S(0.996)T(0.004)QSLSLQR	1.2681	1.55686
O88343	Electrogenic sodium bicarbonate cotransporter 1;Anion exchange protein	Slc4a4	KKKKEDEKKKKKKKGSLDSDNDDSDCPYSEK	KGS(1)LDS(1)DNDDS(1)DCPYSEK	1.52828	1.19621
O88343	Electrogenic sodium bicarbonate cotransporter 1;Anion exchange protein	Slc4a4	KEDEKKKKKKKGSLDSDNDDSDCPYSEKVPS	KGS(1)LDS(1)DNDDS(1)DCPYSEK	1.52828	1.19621
O88343	Electrogenic sodium bicarbonate cotransporter 1;Anion exchange protein	Slc4a4	KKKKKKGSLDSDNDDSDCPYSEKVPSIKIPM	KGS(0.014)LDS(0.986)DNDDS(1)DCPYSEK	1.52828	1.19621
Q9D3S3	Sorting nexin-29	Snx29	CKRERRRRKKVTNIVSFDDDEEEQGTGDTLK	VTNIVS(1)FDDDEEEQGTGDTLK	1.35544	0.865764
E9Q616		Ahnak	KHIFSKSKGKGGVTGSPEASISGSKGDLKSS	GGVTGS(1)PEASISGSK	0.766095	2.19599
E9Q616		Ahnak	GKGGVTGSPEASISGSKGDLKSSKASLGSLE	GGVTGSPEASIS(0.016)GS(0.984)K	0.880411	2.19599
A0A338P697	YEATS domain-containing protein 2	Yeats2	MAFNHPAIKKFLESPSRSSSPTNQRSETPSA	FLESPS(1)R	0.739387	0.88802
P48193	Protein 4.1	Epb4.1;Epb41	SRLLSSFLKRPKSQVSEEEGREVESEKEKGE	S(1)QVS(1)EEEGREVESEKEK	1.18877	1.44341
Q9D0E3	LysM and putative peptidoglycan-binding domain-containing protein 1	Lysmd1	GESGVPEEDTGLYPSSPRMQQRAVLGPVPLT	GESGVPEEDTGLYPS(0.027)S(0.973)PR	0.758957	0.685887
Q3UPL0	Protein transport protein Sec31A	Sec31a	DGPDVALKDSDQVAQSDGEESPAAEEQLLGE	VDGPDVALKDSDQVAQS(1)DGEESPAAEEQLLGER	0.940012	1.21471
E9PVX6		Mki67	SAKMSLESSQAKPVKTPASTKRLSKTGLSKV	MS(0.002)LES(0.144)S(0.856)QAKPVKT(0.999)PAS(0.857)T(0.144)K	1.24904	1.28286
Q3UHU5	Microtubule cross-linking factor 1	Mtcl1	SPRDSDAESDAGKKESDGEEGRLPQPKREGP	KES(1)DGEEGRLPQPK	1.14679	1.20933
A0A0R4J0I4	Chromosome transmission fidelity protein 18 homolog	Chtf18	RNTRKNVRRDQPAPSSPMVKRPRLDVVKKLN	RDQPAPS(0.04)S(0.96)PMVK	0.848544	0.638399
Q99PT1	Rho GDP-dissociation inhibitor 1	Arhgdia	QKSIQEIQELDKDDESLRKYKEALLGRVAVS	SIQEIQELDKDDES(1)LRK	0.967627	1.5462
F8WIP8	Osteopontin	Spp1	SQLDEPSLETHRLEHSKESQESADQSDVIDS	LEHS(1)KES(1)QES(0.891)ADQS(0.109)DVIDSQASSK	2.13203	1.35101
A0A286YDQ8	Protein Shroom3	Shroom3	QGLSGNSGRTRSAFSSLQNIPESLRRQSNVE	SAFS(0.025)S(0.975)LQNIPESLR	1.19257	1.04056
E9Q616		Ahnak	ASLGSLEGEVEAEASSPKGKFSLFKSKKPRH	ASLGS(1)LEGEVEAEASS(1)PK	0.82869	1.13535
D3Z637	Tumor protein D52	Tpd52	ITKKLEDVKNSPTFKSFEEKVENLKSKVGGA;LQAFSHSFRNSPTFKSFEEKVENLKSKVGGA	NSPTFKS(1)FEEK	3.68935	1.03519
E9Q9C3	Afadin	Mllt4	STSSQEHLNHSSKSVTPASTLTKSGPGRWKT	SVT(1)PASTLTK	0.658486	0.858615
E9Q616		Ahnak	SKGKGGVTGSPEASISGSKGDLKSSKASLGS	GGVTGSPEAS(0.006)IS(0.928)GS(0.066)K	1.00893	2.36814
Q8VBW5	HMG box transcription factor BBX	Bbx	GNDKSTPKKTCKKRQSSESDIESVMYTIEAV	RQS(1)S(1)ES(0.997)DIES(0.003)VMYTIEAVAK	1.42795	0.902043
Q8VBW5	HMG box transcription factor BBX	Bbx	KSTPKKTCKKRQSSESDIESVMYTIEAVAKG	QS(0.006)S(0.994)ES(1)DIESVMYTIEAVAK	1.42795	0.902043
Q3THK7	GMP synthase [glutamine-hydrolyzing]	Gmps	RTPRKRISKTLNMTTSPEEKRKIIGDTFVKI	TLNMTT(0.02)S(0.98)PEEK	0.799389	0.695639
E9Q616		Ahnak	ASISGSKGDLKSSKASLGSLEGEVEAEASSP	AS(1)LGS(1)LEGEVEAEAS(0.703)S(0.297)PK	2.05607	2.01358
E9Q616		Ahnak	SGSKGDLKSSKASLGSLEGEVEAEASSPKGK	AS(1)LGS(1)LEGEVEAEAS(0.703)S(0.297)PK	2.05607	2.01358
E9Q616		Ahnak	ASLGSLEGEVEAEASSPKGKFSLFKSKKPRH	ASLGS(1)LEGEVEAEASS(1)PK	2.03972	2.01358
P20352	Tissue factor	F3	TWAYEAKVLSVPRRNSVHGDGDQLVIHGEEP	RNS(1)VHGDGDQLVIHGEEPPFTNAPK	0.898124	2.11647
Q3UHU5	Microtubule cross-linking factor 1	Mtcl1	HLHPLAERRRLHRAPSPARPFLKDLHTRPAT	APS(1)PARPFLK	1.03783	1.52368
H3BJY2	Arf-GAP with SH3 domain, ANK repeat and PH domain-containing protein 1	Asap1	HVEYEWNLRQDEMDESDDDLDDKPSPIKKER	QDEMDES(1)DDDLDDKPS(1)PIKK	1.16743	1.31277
Q9JKZ2	Sodium/myo-inositol cotransporter	Slc5a3	SEVISHTIPNGKSEDSIKGLQPEDVNLLVTC	SEDS(1)IKGLQPEDVNLLVTCR	0.880377	1.32095
A2CG63	AT-rich interactive domain-containing protein 4B	Arid4b	SLGSKKSLLECIPAQSDEEKEAHITKLEENE	SLLECIPAQS(1)DEEK	1.04786	0.897627
E9Q616		Ahnak	HRSNSFSDEREFSAPSTPTGTLEFAGGDAKG	HRS(0.601)NS(0.237)FS(0.248)DEREFS(0.927)APS(0.929)T(0.796)PT(0.199)GT(0.063)LEFAGGDAK	1.17158	2.01079
A0A1L1SQI7	LysM and putative peptidoglycan-binding domain-containing protein 2	Lysmd2	HRPSAPSPPPRSRSTSEPEEAELSLSLARTK	S(0.001)T(0.001)S(0.999)EPEEAELSLSLAR	1.30962	1.03535
P70451	Tyrosine-protein kinase Fer	Fer	GKEPPPVVNYEEDARSVTSMERKERLSKFES	VQENDGKEPPPVVNYEEDARS(0.999)VT(0.917)S(0.083)MER	0.883587	0.635507
E9Q616		Ahnak	ASISGSKGDLKSSKASLGSLEGEVEAEASSP	AS(1)LGS(1)LEGEVEAEAS(0.703)S(0.297)PK	1.36718	1.15023
Q80TM9	Nischarin	Nisch	LQHLMLVLSSLERTPSPEPVDKDFYSEFGDK	T(0.123)PS(0.877)PEPVDKDFYSEFGDK	0.742062	0.893056
F8WGD2	Ras and Rab interactor 2	Rin2	ETMAPPIKSKKKRNSSFVLPKLVKSQLRKMS	NS(0.054)S(0.946)FVLPK	0.627377	2.08395
Q8K298	Actin-binding protein anillin	Anln	ESSYFAPVPTEDKAASPSKPPISNASATPVG	AAS(0.994)PS(0.008)KPPIS(0.04)NAS(0.182)AT(0.775)PVGR	0.797496	0.876556
E9Q616		Ahnak	KPRHRSNSFSDEREFSAPSTPTGTLEFAGGD	EFS(0.994)APS(0.006)TPTGTLEFAGGDAK	0.952779	1.2724
E9Q616		Ahnak	RSNSFSDEREFSAPSTPTGTLEFAGGDAKGK	EFSAPS(0.019)T(0.98)PT(0.001)GTLEFAGGDAK	1.02504	1.74541
D3Z3Y7	Pleckstrin homology domain-containing family A member 4	Plekha4	GPPEVNRREEGRISESPEVARLSRGLGRHET	IS(0.008)ES(0.992)PEVAR	1.47023	1.64612
Q99PT1	Rho GDP-dissociation inhibitor 1	Arhgdia	EEDEHSVNYKPPAQKSIQEIQELDKDDESLR	S(1)IQEIQELDKDDESLRK	0.93911	0.82322
E9Q616		Ahnak	FSDEREFSAPSTPTGTLEFAGGDAKGKHGKL	EFSAPSTPTGT(1)LEFAGGDAK	0.594447	0.937156
P48678	Prelamin-A/C;Lamin-A/C	Lmna	EEVDEEGKFVRLRNKSNEDQSMGNWQIRRQN	S(1)NEDQSMGNWQIR	0.650073	0.593131
E9PVX6		Mki67	SAKISLESSQAEPVKTPASTKRRSKMSLMKV	ISLESSQAEPVKT(1)PAS(0.918)T(0.082)K	0.640815	0.801725
V9GXT3		Nav2	MPFVRTSSVKTTLSESPLSSPAASPKFCRST	TTLS(0.001)ES(0.987)PLS(0.012)SPAASPK	0.986069	0.610897
E9Q616		Ahnak	SLFKSKKPRHRSNSFSDEREFSAPSTPTGTL	SNS(0.035)FS(0.965)DER	0.969079	1.73957
A2AWP8	Rho guanine nucleotide exchange factor 10-like protein	Arhgef10l	ESPDAHQPGAERGLVYEDVHRAGAPRETEDL	GLVY(1)EDVHR	1.68453	1.24918
A0A087WRN5	Uncharacterized protein C11orf96 homolog	Gm13889;Ag2	LDPPPGEPQAVASRGTPEPRPPPESPGAPPP	GT(1)PEPRPPPESPGAPPPPGSAPADGAMAAAK	1.28708	1.03602
A0A286YDQ8	Protein Shroom3	Shroom3	FEYPPPGGSARERSGSMDVISARGGLLEGMR	S(0.009)GS(0.991)MDVISAR	0.962037	1.66551
P97465	Docking protein 1	Dok1	YGHVQQQLLKTKLTDSKEDPIYDEPEGLAPA	LT(0.001)DS(0.999)KEDPIYDEPEGLAPAPPR	1.05875	1.28598
E9Q616		Ahnak	YEVTGSDDEAGKLQGSGVSLASKKSRLSSSS	LQGS(1)GVS(1)LAS(1)KK	0.798832	1.6934
E9Q616		Ahnak	SGSKGDLKSSKASLGSLEGEVEAEASSPKGK	AS(1)LGS(1)LEGEVEAEAS(0.703)S(0.297)PK	1.10768	0.987279
Q3UHU5	Microtubule cross-linking factor 1	Mtcl1	GRLPQPKREGPVGGESDSEDMFEKTSGFGSG	EGPVGGES(1)DSEDMFEK	0.758533	0.993281
Q99KW3	TRIO and F-actin-binding protein	Triobp	SLGGWQSQERLSGPQSPNRHPEKSWGSQKEG	LSGPQS(1)PNRHPEK	1.03919	0.792561
A0A494B9K4	Gamma-adducin	Add3	ERTEEVLSPDGSPSKSPSKKKKKFRTPSFLK	TEEVLSPDGSPS(0.001)KS(0.999)PSK	0.888028	1.05853
A0A087WRN5	Uncharacterized protein C11orf96 homolog	Gm13889;Ag2	AVASRGTPEPRPPPESPGAPPPPGSAPADGA	GTPEPRPPPES(1)PGAPPPPGSAPADGAMAAAK	1.11305	0.778207
E9Q616		Ahnak	MNIEGPELNVECPEGSLKGPKFKMPEMNIKA	GDINIEGPSMNIEGPELNVECPEGS(1)LKGPK	1.42914	1.20778
O70551	SRSF protein kinase 1	Srpk1	QDITQLEESIRADTPSGDEQEPNGALDSKGK	ADT(1)PS(1)GDEQEPNGALDSK	0.68447	0.85836
E9Q616		Ahnak	SGSKGDLKSSKASLGSLEGEVEAEASSPKGK	AS(1)LGS(1)LEGEVEAEAS(0.703)S(0.297)PK	0.784157	0.892291
Q921I6	SH3 domain-binding protein 4	Sh3bp4	SFFTGLKSPVPEQFQSREDFRTAWLNHRKLA	SPVPEQFQS(1)REDFR	0.996932	0.947831
Q63918	Serum deprivation-response protein	Sdpr	EEPVALQQAQQVRYESGYMLNSEEMEEPSEK	YES(1)GYMLNSEEMEEPSEK	0.670827	1.84336
P23772	Trans-acting T-cell-specific transcription factor GATA-3	Gata3	SPHLFTFPPTPPKDVSPDPSLSTPGSAGSAR	DVS(1)PDPSLSTPGSAGSAR	0.960978	1.2543
Q61572	Forkhead box protein C1	Foxc1	SQGFSVDNIMTSLRGSPQGSAAELGSGLLAS	GS(1)PQGSAAELGSGLLASAAASSR	0.99317	0.711723
P52734	FYVE, RhoGEF and PH domain-containing protein 1	Fgd1	ETFKLLNSTNRDDEDTPPNSPNVDLGKRAPT	LLNSTNRDDEDT(1)PPNSPNVDLGK	1.2471	1.391
Q8JZQ9	Eukaryotic translation initiation factor 3 subunit B	Eif3b	EPEVRAKPAAQSEEETATSPAASPTPQSAER	AKPAAQS(0.017)EEET(0.983)ATSPAASPTPQSAER	0.959944	0.821063
Q9D0P7	Proline/serine-rich coiled-coil protein 1	Psrc1	VASGKKPSSIKKESPTCNLFPASKSPGRSPL	KES(0.29)PT(0.71)CNLFPASK	0.965093	0.961933
A2AMD0		Gm12666	AASEVSKESRDLEFCSTEEEKETGDRKGDSL	DLEFCS(1)T(1)EEEK	0.746032	0.846091
A2AMD0		Gm12666	ASEVSKESRDLEFCSTEEEKETGDRKGDSLS	DLEFCS(1)T(1)EEEK	0.746032	0.846091
E9PVC5	Eukaryotic translation initiation factor 4 gamma 1	Eif4g1	RPIDTSRLTKITKPGSIDSNNQLFAPGGRLS	ITKPGS(0.999)IDS(0.001)NNQLFAPGGR	1.11288	0.984613
